# Supplementary material for: Regulatory de novo mutations underlying intellectual disability
Source: Life Sci Alliance. 2023 Feb 28;6(5):e202201843. doi: 10.26508/lsa.202201843 (PMC9978454; doi:10.26508/lsa.202201843)
Supplement: Supplementary file 1 [file LSA-2022-01843_TableS1.xlsx]

## Sheet: Table_S1
Table S1: Mean coverage, number of SNVs and indels in 63 whole genome sequences that include 21 intellectual disability patients
Family	Sample ID	Mother ID	Father ID	Gender	Ethnicity	Mean coverage	No of SNV	No of indel
Family1	78839	85723	85718	F	European	37.74	3395229	813072
	85723			F	European	33.02	3394496	818253
	85718			M	European	34.04	3365261	812391
Family2	76445	86039	86038	M	European	38.76	3352093	837389
	86039			F	European	39.18	3344886	831723
	86038			M	European	34.88	3356262	826232
Family3	47557	82313	82314	M	European	37.19	3329898	818911
	82313			F	European	37.17	3376748	832671
	82314			M	European	34.27	3333140	821296
Family4	64360	87137	87136	F	European	38.54	3408141	788503
	87137			F	European	36.7	3397036	782762
	87136			M	European	39.1	3374826	776472
Family5	85450	87276	87275	F	European	39.84	3327221	776262
	87276			F	European	36.6	3324496	768677
	87275			M	European	38.45	3293934	764627
Family6	80770	87208	87209	M	European	39.57	3390788	777134
	87208			F	European	40.05	3414992	781406
	87209			M	European	37.03	3408046	784152
Family7	78720	87278	87277	F	European	33.7	3358931	787617
	87278			F	European	35.85	3342909	781270
	87277			M	European	37.77	3321260	780469
Family8	52830	85018	85017	F	European	39.77	3333690	793001
	85018			F	European	40.15	3330713	787757
	85017			M	European	36.86	3304292	774907
Family9	83167	84592	84598	F	European	40.87	3355614	843392
	84592			F	European	39.48	3364775	833767
	84598			M	European	35.77	3328135	819882
Family10	79006	87373	87661	F	European	34.89	3332572	818696
	87373			F	European	40.8	3336347	825049
	87661			M	European	39.8	3322661	823681
Family11	45317	86759	86760	F	European	38.12	3365826	783597
	86759			F	European	39.9	3351755	774459
	86760			M	European	33.3	3331999	765574
Family12	84748	85901	85902	M	European	33.14	3368887	818036
	85901			F	European	39.72	3393159	819348
	85902			M	European	40.19	3359122	812245
Family13	84171	86489	86754	M	European	37.2	3417124	787831
	86489			F	European	38.52	3406102	782313
	86754			M	European	35.82	3385418	771447
Family14	84348	86907	87709	M	European	35.47	3424733	786925
	86907			F	European	34.88	3460696	790470
	87709			M	European	36.84	3410522	786055
Family15	51204	87616	87636	M	European	37.58	3419394	848171
	87616			F	European	36.71	3408374	842568
	87636			M	European	36.69	3413847	840978
Family16	80015	86322	87207	F	European	38.14	3357007	801672
	86322			F	European	39.19	3352324	794209
	87207			M	European	37.18	3328019	789354
Family17	84859	86072	86071	M	European	40.41	3438418	863549
	86072			F	European	42.28	3434301	859676
	86071			M	European	41.82	3414060	855828
Family19	65117	62703	62689	M	European	39.02	3393127	845101
	62703			F	European	38.92	3392603	842368
	62689			M	European	39.51	3386116	840271
Family20	80464	87640	87639	M	European	37.81	3322102	862833
	87640			F	European	34	3343302	853079
	87639			M	European	38.63	3305971	851853
Family21	15069	87801	87800	M	European	36.09	3417900	843352
	87801			F	European	38.31	3420275	845937
	87800			M	European	36.41	3376076	834144
Family22	83457	R41D3	R41D2	M	European	39.0945	3400148	832015
	R41D3			F	European	33.2698	3403687	824939
	R41D2			M	European	35.2512	3371058	818741
Average						37.5755	3.37131e+06	811910
