# Supplementary material for: Regulatory de novo mutations underlying intellectual disability
Source: Life Sci Alliance. 2023 Feb 28;6(5):e202201843. doi: 10.26508/lsa.202201843 (PMC9978454; doi:10.26508/lsa.202201843)
Supplement: Supplementary file 2 [file LSA-2022-01843_TableS2.xlsx]

## Sheet: Table_S2
Table S2:Number of de novo mutations per ID proband from in house cohort
Family	Number of de novo SNV	Number of de novo Indel	Total number of de novo mutations
Family1	39	7	46
Family2	72	10	82
Family3	41	4	45
Family4	52	5	57
Family5	55	7	62
Family6	56	3	59
Family7	48	3	51
Family8	55	3	58
Family9	37	5	42
Family10	76	9	85
Family11	46	4	50
Family12	66	3	69
Family13	46	2	48
Family14	79	2	81
Family15	57	9	66
Family16	53	7	60
Family17	67	3	70
Family19	72	4	76
Family20	51	5	56
Family21	50	3	53
Family22	42	3	45
