# Supplementary material for: Regulatory de novo mutations underlying intellectual disability
Source: Life Sci Alliance. 2023 Feb 28;6(5):e202201843. doi: 10.26508/lsa.202201843 (PMC9978454; doi:10.26508/lsa.202201843)
Supplement: Supplementary file 3 [file LSA-2022-01843_TableS3.xlsx]

## Sheet: Table_S3
Table S3: De novo copy number variants identified in ID probands
Family	Chr	Start	End	Length	CNV type	Gene	Consequence
Family8	chr16	75395901	75397400	1500	DEL	CFDP1	intron
Family12	chr2	50563501	50814421	250921	DEL	NRXN1	exon
Family17	chr19	14852212	14903424	51213	DEL	-	intergenic
