# Supplementary material for: Regulatory de novo mutations underlying intellectual disability
Source: Life Sci Alliance. 2023 Feb 28;6(5):e202201843. doi: 10.26508/lsa.202201843 (PMC9978454; doi:10.26508/lsa.202201843)
Supplement: Supplementary file 4 [file LSA-2022-01843_TableS4.xlsx]

## Sheet: Table_S4
Table S4: List of potentially pathogenic variants in protein coding regions of the genome
Family	Chr	Start	End	Ref	Alt	Genomic Location	Gene	Functional Consequences	AA Change	RSID	CADD	CADD_Phred	dann	Eigen	FATHMM_coding	gerp++	ClinVar Clinical significance	ClinVar Condition(s)	Mutation category
Family 1	chr12	49578923	49578923	A	G	exonic	TUBA1A	nonsynonymous SNV	TUBA1A:NM_001270399:exon4:c.T1226C:p.V409A,TUBA1A:NM_001270400:exon4:c.T1121C:p.V374A,TUBA1A:NM_006009:exon4:c.T1226C:p.V409A	rs797045005	2.87551	15.58	0.991	0.7493	0.99299	5.51	Pathogenic	Lissencephaly 3	De novo SNV
Family 2	chr2	241724479	241724479	C	T	exonic	KIF1A	nonsynonymous SNV	KIF1A:NM_004321:exon6:c.G647A:p.R216H,KIF1A:NM_001244008:exon7:c.G647A:p.R216H	rs672601368	5.18208	32	1	0.9784	0.9676	4.14	Pathogenic	PEHO syndrome, Mental retardation, autosomal dominant 9	De novo SNV
Family 10	chr8	41791897	41791897	C	A	exonic	KAT6A	stopgain	KAT6A:NM_006766:exon17:c.G3841T:p.E1281X,KAT6A:NM_001099412:exon18:c.G3841T:p.E1281X,KAT6A:NM_001099413:exon18:c.G3841T:p.E1281X	.	9.42559	42	0.99	0.4289	0.55747	4.88	-	-	De novo SNV
Family 12	chr2	50790639	51041559	-	DEL	exonic	NRXN1	frameshift deletion	NRXN1:chr2:50790639-51041559	-	-	-	-	-	-	-	-	-	De novo SV
