# Supplementary material for: Regulatory de novo mutations underlying intellectual disability
Source: Life Sci Alliance. 2023 Feb 28;6(5):e202201843. doi: 10.26508/lsa.202201843 (PMC9978454; doi:10.26508/lsa.202201843)
Supplement: Supplementary file 5 [file LSA-2022-01843_TableS5.xlsx]

## Sheet: Table_S5_new
Table S5: list of ID DNMs overlapping fetal brain specific enhancer and/or human gain enhancer
Chr	Start	End	Ref	Alt	Sample ID	Cohort	Enhancer
chr1	6065976	6065977	C	T	bvb31	Severe ID	HGE
chr1	31192472	31192473	C	T	mw29	Severe ID	FBSE
chr1	175711256	175711257	T	C	mw15	Severe ID	FBSE
chr1	181643873	181643874	A	C	mw14	Severe ID	FBSE
chr1	204643646	204643647	C	T	bvb25	Severe ID	FBSE
chr10	3763403	3763404	A	G	mw38	Severe ID	FBSE
chr10	68231494	68231495	T	C	Family 12	In house	FBSE
chr11	2830276	2830288	GGGTGGGTAGGT	-	bvb35	Severe ID	HGE
chr11	70469009	70469010	G	A	mw38	Severe ID	FBSE
chr11	125774575	125774576	A	G	bvb23	Severe ID	FBSE
chr12	4923907	4923908	C	A	mw49	Severe ID	FBSE
chr12	12393484	12393485	A	G	bvb35	Severe ID	HGE
chr12	12393491	12393492	T	C	bvb35	Severe ID	HGE
chr12	12393500	12393501	A	G	bvb35	Severe ID	HGE
chr12	12443347	12443348	C	T	mw29	Severe ID	FBSE
chr12	49207999	49208000	G	A	mw3	Severe ID	FBSE
chr12	53926423	53926424	A	G	Family 19	In house	FBSE
chr12	67271131	67271132	G	T	Family 11	In house	FBSE
chr12	68818440	68818441	C	A	Family 12	In house	FBSE
chr13	33551868	33551869	C	T	mw27	Severe ID	HGE
chr14	54833994	54833995	C	T	bvb50	Severe ID	HGE
chr14	78448154	78448155	C	T	Family 12	In house	HGE
chr14	103021961	103021962	G	C	bvb10	Severe ID	FBSE
chr14	104353623	104353624	G	A	bvb10	Severe ID	HGE
chr15	55249592	55249593	G	T	Family 9	In house	FBSE
chr15	64232679	64232680	T	C	bvb38	Severe ID	HGE
chr15	78012582	78012583	G	T	bvb25	Severe ID	FBSE
chr16	893141	893142	C	A	Family 14	In house	FBSE
chr16	77953142	77953143	T	C	bvb62	Severe ID	FBSE,HGE
chr17	21304612	21304613	T	C	Family 20	In house	HGE
chr17	21304630	21304631	T	G	Family 20	In house	HGE
chr17	21304646	21304647	C	T	Family 20	In house	HGE
chr17	21304690	21304691	T	C	Family 20	In house	HGE
chr17	64881366	64881367	G	A	Family 16	In house	FBSE
chr17	71997243	71997244	G	A	bvb4	Severe ID	FBSE
chr18	36235264	36235265	G	A	Family 19	In house	FBSE
chr18	70304425	70304426	G	A	bvb8	Severe ID	FBSE
chr19	2545091	2545092	C	T	mw22	Severe ID	HGE
chr2	15922009	15922010	G	A	bvb42	Severe ID	HGE
chr2	66018534	66018535	T	C	bvb31	Severe ID	HGE
chr2	70986094	70986095	G	A	Family 6	In house	FBSE
chr2	97150298	97150299	C	G	mw29	Severe ID	FBSE
chr2	104361182	104361183	C	A	mw11	Severe ID	FBSE
chr2	105023584	105023585	C	T	mw51	Severe ID	FBSE
chr2	119071186	119071187	T	A	mw38	Severe ID	HGE
chr2	136755733	136755734	A	C	Family 6	In house	HGE
chr2	212257290	212257291	A	G	Family 8	In house	FBSE
chr2	215866998	215866999	T	C	mw3	Severe ID	FBSE
chr2	220714173	220714174	C	T	bvb4	Severe ID	FBSE
chr2	236569848	236569849	G	C	bvb50	Severe ID	HGE
chr22	29765369	29765370	T	C	mw38	Severe ID	HGE
chr22	37755485	37755486	T	C	Family 21	In house	FBSE
chr3	56445843	56445844	C	A	bvb4	Severe ID	FBSE
chr3	186191396	186191397	G	A	mw4	Severe ID	FBSE
chr3	193794435	193794436	C	T	bvb31	Severe ID	HGE
chr4	6496029	6496030	G	A	Family 11	In house	FBSE
chr4	21594743	21594744	G	T	Family 15	In house	FBSE
chr4	53110060	53110061	A	C	Family 17	In house	FBSE
chr4	113889088	113889089	A	G	bvb27	Severe ID	FBSE
chr4	152685743	152685744	A	G	Family 15	In house	FBSE
chr4	181604010	181604011	G	A	Family 5	In house	FBSE
chr4	187407598	187407599	G	A	bvb31	Severe ID	FBSE
chr4	189744829	189744830	A	C	bvb41	Severe ID	HGE
chr5	3092195	3092196	T	C	mw22	Severe ID	HGE
chr5	87798477	87798478	A	G	bvb25	Severe ID	HGE
chr5	111755600	111755601	G	A	bvb4	Severe ID	FBSE
chr5	116115336	116115337	G	C	bvb31	Severe ID	FBSE
chr5	133905954	133905955	G	C	bvb8	Severe ID	HGE
chr5	134668371	134668372	C	T	Family 8	In house	FBSE
chr5	175173982	175173983	G	A	bvb27	Severe ID	FBSE
chr7	43798424	43798425	C	T	bvb27	Severe ID	FBSE
chr7	82483739	82483740	C	T	Family 19	In house	FBSE
chr7	130114992	130114993	A	G	bvb38	Severe ID	HGE
chr8	2177121	2177122	C	T	Family 6	In house	HGE
chr8	2411359	2411360	T	C	Family 3	In house	FBSE
chr8	26307787	26307788	C	G	bvb27	Severe ID	FBSE
chr8	38354524	38354525	C	T	Family 16	In house	FBSE
chr8	53325986	53325987	T	C	bvb23	Severe ID	FBSE
chr9	101357841	101357842	C	A	mw15	Severe ID	FBSE
chr9	119844586	119844587	C	T	bvb42	Severe ID	FBSE
chr9	137333925	137333926	C	T	Family 12	In house	HGE
chr9	137722837	137722838	T	G	Family 4	In house	FBSE
chr9	139001573	139001574	C	G	Family 19	In house	HGE
Note:
FBSE: Fetal Brain Specific Enhancer
HGE: Human Gain Enhancer
