# Supplementary material for: Regulatory de novo mutations underlying intellectual disability
Source: Life Sci Alliance. 2023 Feb 28;6(5):e202201843. doi: 10.26508/lsa.202201843 (PMC9978454; doi:10.26508/lsa.202201843)
Supplement: Supplementary file 6 [file LSA-2022-01843_TableS6.xlsx]

## Sheet: Table_S6
Table S6: Normalised number of DNMs in fetal and adult brain enhancers in ID cohort and control GoNL cohort
ID Cohort
Developmental stage	Tissue	Observed number of DNMs	Expected number of DNM (Mutability * number of individuals)	Observed number of DNMs (Normalised)	Expected number of DNMs (Normalised)
Adult	Brain angular gyrus	22	31.97	31.3958	45.6237
Adult	Brain anterior caudate	26	37.6074	31.5421	45.6237
Adult	Brain cingulate gyrus	32	39.7789	36.7019	45.6237
Adult	Brain germinal matrix	23	31.9786	32.814	45.6237
Adult	Brain hippocampus middle	33	46.2332	32.565	45.6237
Adult	Brain inferior temporal lobe	27	37.5238	32.8283	45.6237
Adult	Brain dorsolateral prefrontal cortex	22	27.9066	35.9672	45.6237
Adult	Brain substantia nigra	31	42.9756	32.9102	45.6237
Fetal	Fetal brain specific enhancers	53	45.6237	53	45.6237
Fetal	Human gain enhancer	31	26.991	52.4003	45.6237
			P-value	9.21292e-07
Control Cohort (GoNL)
Developmental stage	Tissue	Observed number of DNMs	Expected number of DNM (Mutability * number of individuals)	Observed number of DNMs (Normalised)	Expected number of DNMs (Normalised)
Adult	Brain angular gyrus	152	175.498	216.912	250.445
Adult	Brain anterior caudate	183	206.441	222.008	250.445
Adult	Brain cingulate gyrus	190	218.361	217.917	250.445
Adult	Brain germinal matrix	148	175.542	211.151	250.445
Adult	Brain hippocampus middle	209	253.791	206.245	250.445
Adult	Brain inferior temporal lobe	160	205.982	194.538	250.445
Adult	Brain dorsolateral prefrontal cortex	117	153.19	191.28	250.445
Adult	Brain substantia nigra	181	235.909	192.153	250.445
Fetal	Fetal brain specific enhancers	173	250.445	173	250.445
Fetal	Human gain enhancer	104	148	175.989	250.445
			P-value	0.00835022
Negetive controls
Developmental stage	Tissue	Observed number of DNMs	Expected number of DNM (Mutability * number of individuals)	Observed number of DNMs (Normalised)	Expected number of DNMs (Normalised)
Adult	Lung	23	26.7974	39.1586	45.6237
Adult	Small intestine	14	15.3002	41.7467	45.6237
Fetal	Lung	31	42.3069	33.4304	45.6237
Fetal	Small intestine	38	42.7761	40.5297	45.6237
			P-value	0.455058
