# Supplementary material for: Regulatory de novo mutations underlying intellectual disability
Source: Life Sci Alliance. 2023 Feb 28;6(5):e202201843. doi: 10.26508/lsa.202201843 (PMC9978454; doi:10.26508/lsa.202201843)
Supplement: Supplementary file 7 [file LSA-2022-01843_TableS7.xlsx]

## Sheet: Table_S7
Table S7: Enrichment of known ID genes in genes associated with DNM containing enhancers
Gene list	Observed number of genes in NDD gene lists	Total nuber of genes associated with DNM contaning enhancers*	Total number of genes in known NDD gene list	Total number of genes**	Expected number of genes in NDD gene lists	Fold enrichment	P value***	FDR
ID1	4	181	208	19796	1.9	2.1	0.12	0.12
DDD2	15	181	431	19796	3.94	3.81	1.05e-05	5.25e-05
GE3	7	181	324	19796	2.96	2.36	0.03	0.0375
SFARI4	6	181	213	19796	1.95	3.08	0.014	0.0233
ALL NDD gene	17	181	617	19796	5.64	3.01	5.39e-05	0.000135
1Vissers et al (2016) Nature Reviews Genetics 17, 9–18
2https://decipher.sanger.ac.uk/ddd#ddgenes
3https://panelapp.genomicsengland.co.uk/
4https://gene.sfari.org/
*Number of protein coding genes that are accosiated with DNM containing enhancers
**Total number of protein coding genes for which gene expression data is available in epigenomic roadmap
***P value was calculated using hypergeometric test
