# Supplementary material for: Regulatory de novo mutations underlying intellectual disability
Source: Life Sci Alliance. 2023 Feb 28;6(5):e202201843. doi: 10.26508/lsa.202201843 (PMC9978454; doi:10.26508/lsa.202201843)
Supplement: Supplementary file 8 [file LSA-2022-01843_TableS8.xlsx]

## Sheet: Table_S8.txt
Table S8: Gene ontology enrichment analysis of genes associated with DNM containing enhancers
Term	P-value	Z-score	Combined Score	Genes
nervous system development (GO:0007399)	0.000739721	-1.32657	9.56355	OLFM1;NFASC;GMFB;SEMA6A;DPYSL2;CRMP1;HES1;SOX8;POU3F3;SHANK2;SDK2;FGFR1
regulation of axonogenesis (GO:0050770)	0.00149019	-1.54208	10.0372	EPHA4;OLFM1;LINGO1;CTTN
quaternary ammonium group transport (GO:0015697)	0.00157079	-3.36403	21.7188	SLC22A4;SLC22A5
regulation of extent of cell growth (GO:0061387)	0.00157079	-2.24971	14.5245	OLFM1;CTTN
enteric nervous system development (GO:0048484)	0.00157079	-1.91037	12.3337	KIF26A;SOX8
carnitine transport (GO:0015879)	0.00208227	-3.53242	21.8102	SLC22A4;SLC22A5
amino-acid betaine transport (GO:0015838)	0.00208227	-3.49787	21.5969	SLC22A4;SLC22A5
excitatory chemical synaptic transmission (GO:0098976)	0.00208227	-2.6593	16.4193	GPRIN1;PDLIM4
protein stabilization (GO:0050821)	0.00236984	-1.2337	7.45762	EPHA4;FBXW7;CCNH;DNLZ;CREBL2;ANK2
atrial cardiac muscle cell to AV node cell signaling (GO:0086026)	0.00266174	-2.87861	17.0666	KCNQ1;ANK2
axon guidance (GO:0007411)	0.00287015	-1.56308	9.14931	EPHA4;SEMA6A;UNC5A;NRXN3;CXCR4;TNR
Note: Gene ontology enrichment analysis was performed using Enricher (http://amp.pharm.mssm.edu/Enrichr/)
