# Supplementary material for: Regulatory de novo mutations underlying intellectual disability
Source: Life Sci Alliance. 2023 Feb 28;6(5):e202201843. doi: 10.26508/lsa.202201843 (PMC9978454; doi:10.26508/lsa.202201843)
Supplement: Supplementary file 9 [file LSA-2022-01843_TableS9.xlsx]

## Sheet: Table_S9
Table S9: Tissues in which genes associated with DNM containing enhancers are highly expressed in Human gene atlas
Term	P-value	Z-score	Combined Score	Genes
Prefrontal Cortex	0.00654932	-2.22002	11.1631	USP46;GABBR2;FBXW7;CHD5;ANK2;CDC42BPB;APOLD1;NFASC;PCLO;ZNRF3;CTTN;HERC1;ERC2;SHANK2;FGFR1
CD71+_EarlyErythroid	0.0562722	-1.89246	5.44565	SLC22A4;BNIP3L;RXRA;EIF5;TMCC2;PCBD2;MARK3;UBAC1;ADD2
Fetal brain	0.0680037	-1.81549	4.8804	GPSM1;BRD3;MYCN;CRMP1;ANK2;CAMSAP1;SHANK2;DBN1;TTC28
Amygdala	0.0849258	-1.82684	4.50495	USP46;EPHA4;PCLO;METRN;AGAP1;CDC42BPB;FBXL16
Smooth muscle	0.101974	-1.47183	3.36025	CTTN;SGCB;P4HA2;SH3BP4;VEGFC;RPS27L;DBN1;FERMT2
Note: Tissue expression enrichment analysis was performed using Enricher (http://amp.pharm.mssm.edu/Enrichr/)
