# Supplementary material for: Regulatory de novo mutations underlying intellectual disability
Source: Life Sci Alliance. 2023 Feb 28;6(5):e202201843. doi: 10.26508/lsa.202201843 (PMC9978454; doi:10.26508/lsa.202201843)
Supplement: Supplementary file 10 [file LSA-2022-01843_TableS10.xlsx]

## Sheet: Table_S10
Table S10: Enrichment of loss of function intolerant (pLI >=0.9) genes in genes associated with DNM containing enhancers
	Regulatory DNM associated genes	All genes
pLI >= 0.9	58	3684
pLI < 0.9	118	16021
Total	176	19705
	Fold enrichment	P value*
	1.76	4.2017e-06
*P value was calculated using hypergeometric test
Note: pLI score is available for only 19,705 genes and gene expresion data is available for 19,796 genes in epigenomic readmap. In table S7 epigenomic roadmap data was used and here pLI data was used hence gene numbers differ in two tables
