# Supplementary material for: Regulatory de novo mutations underlying intellectual disability
Source: Life Sci Alliance. 2023 Feb 28;6(5):e202201843. doi: 10.26508/lsa.202201843 (PMC9978454; doi:10.26508/lsa.202201843)
Supplement: Supplementary file 11 [file LSA-2022-01843_TableS11.xlsx]

## Sheet: Table S11a
Table S11a: Enrichment of ID DNMs in developing brain cell types
	Cell type	Number DNMs overlaping ATAC-seq peaks in ID cohort	Number DNMs overlaping ATAC-seq peaks in GoNL cohort	Number DNMs overlaping ATAC-seq peaks in ID cohort	Number DNMs not overlaping ATAC-seq peaks in ID cohort	OR	P-value	FDR
Fetal Brain (ATAC-seq peaks)
	eN	109	349	2890	10671	1.15323	0.2027	0.270267
	iN	71	258	2928	10762	1.01149	0.9458	0.9497
	RG	81	302	2918	10718	0.985158	0.9497	0.9497
	IPC	80	276	2919	10744	1.06688	0.6009	0.72108
Fetal Brain (interacting regions)
	eN	14	27	2985	10993	1.90938	0.05556	0.10056
	iN	7	9	2992	11011	2.86226	0.05866	0.10056
	RG	16	37	2983	10983	1.5921	0.1301	0.19515
	IPC	18	16	2981	11004	4.15224	5.181e-05	0.00020724
Fetal Brain (ATAC-seq peaks in promoter region)
	eN	27	27	2972	10993	3.69866	5.301e-06	6.3612e-05
	iN	16	21	2983	10999	2.80895	0.003784	0.0090816
	RG	21	24	2978	10996	3.23042	0.0001571	0.0004713
	IPC	25	27	2974	10993	3.42194	2.078e-05	0.00012468
Note:
Total number of DNMs in ID cohort: 2999
Total number of DNMs in GoNL cohort: 11020
eN: excitatory neurons
iN: interneurons
RG: radial glia
IPC: intermediate progenitor cells
Promoter region: +/- 2kb from TSS of protein coding genes

## Sheet: Table S11b
Table 11b: ID DNMs overlapping interacting regulatory regions of IPCs
DNM						DNM overlapping ATAC-seq peak			DNM overlapping promoter/enhancer region				Interacting region(s)
Chr	Start	End	Ref	Alt	Family ily	Chr	Start	End	Chr	Start	End	Gene(s)	Chr	Start	End	Gene(s)
Promoter
chr1	65613261	65613262	C	G	Family 17	chr1	65612893	65613393	chr1	65610683	65615683	AK4	chr1	65635683	65640683	NA
chr11	125774575	125774576	A	G	bvb23	chr11	125774080	125774580	chr11	125769895	125774895	HYLS1,PUS3,DDX25	chr11	126039895	126044895	NA
chr11	125774575	125774576	A	G	bvb23	chr11	125774080	125774580	chr11	125769895	125774895	HYLS1,PUS3,DDX25	chr11	126044895	126049895	NA
chr11	125774575	125774576	A	G	bvb23	chr11	125774080	125774580	chr11	125769895	125774895	HYLS1,PUS3,DDX25	chr11	126059895	126064895	NA
chr11	125774575	125774576	A	G	bvb23	chr11	125774080	125774580	chr11	125769895	125774895	HYLS1,PUS3,DDX25	chr11	126064895	126069895	NA
chr11	125774575	125774576	A	G	bvb23	chr11	125774080	125774580	chr11	125769895	125774895	HYLS1,PUS3,DDX25	chr11	126069895	126074895	NA
chr11	125774575	125774576	A	G	bvb23	chr11	125774080	125774580	chr11	125769895	125774895	HYLS1,PUS3,DDX25	chr11	126074895	126079895	NA
chr11	125774575	125774576	A	G	bvb23	chr11	125774080	125774580	chr11	125769895	125774895	HYLS1,PUS3,DDX25	chr11	126119895	126124895	NA
chr11	125774575	125774576	A	G	bvb23	chr11	125774080	125774580	chr11	125769895	125774895	HYLS1,PUS3,DDX25	chr11	126134895	126139895	SRPRA,FOXRED1
chr12	55413895	55413896	G	A	bvb25	chr12	55413360	55414137	chr12	55413784	55418784	NEUROD4	chr12	55453784	55458784	NA
chr12	55413895	55413896	G	A	bvb25	chr12	55413360	55414137	chr12	55413784	55418784	NEUROD4	chr12	55458784	55463784	NA
chr12	55413895	55413896	G	A	bvb25	chr12	55413360	55414137	chr12	55413784	55418784	NEUROD4	chr12	55463784	55468784	NA
chr12	122233194	122233195	T	C	bvb42	chr12	122232750	122233250	chr12	122232906	122237906	RHOF	chr12	122007905	122012905	NA
chr12	122233194	122233195	T	C	bvb42	chr12	122232750	122233250	chr12	122232906	122237906	RHOF	chr12	122012905	122017905	KDM2B
chr12	122233194	122233195	T	C	bvb42	chr12	122232750	122233250	chr12	122232906	122237906	RHOF	chr12	122117906	122122906	NA
chr12	122233194	122233195	T	C	bvb42	chr12	122232750	122233250	chr12	122232906	122237906	RHOF	chr12	122122906	122127906	NA
chr12	122233194	122233195	T	C	bvb42	chr12	122232750	122233250	chr12	122232906	122237906	RHOF	chr12	122127906	122132906	NA
chr12	122233194	122233195	T	C	bvb42	chr12	122232750	122233250	chr12	122232906	122237906	RHOF	chr12	122132906	122137906	NA
chr12	122233194	122233195	T	C	bvb42	chr12	122232750	122233250	chr12	122232906	122237906	RHOF	chr12	122137906	122142906	NA
chr12	122233194	122233195	T	C	bvb42	chr12	122232750	122233250	chr12	122232906	122237906	RHOF	chr12	122142906	122147906	TMEM120B
chr16	19078907	19078908	C	T	Family 22	chr16	19078689	19079427	chr16	19076322	19081322	COQ7,COQ7-DT	chr16	19531322	19536322	GDE1,CCP110
chr17	61904540	61904541	T	C	Family 5	chr17	61904336	61905176	chr17	61902360	61907360	FTSJ3,PSMC5	chr17	61497361	61502361	NA
chr17	61904540	61904541	T	C	Family 5	chr17	61904336	61905176	chr17	61902360	61907360	FTSJ3,PSMC5	chr17	61507361	61512361	NA
chr2	54784900	54784901	C	G	bvb35	chr2	54784856	54786221	chr2	54782137	54787137	SPTBN1	chr2	54792137	54797137	NA
chr2	54784900	54784901	C	G	bvb35	chr2	54784856	54786221	chr2	54782137	54787137	SPTBN1	chr2	54922137	54927137	NA
chr5	111755600	111755601	G	A	bvb4	chr5	111755111	111756545	chr5	111750697	111755697	EPB41L4A	chr5	111495697	111500697	NA
chr5	111755600	111755601	G	A	bvb4	chr5	111755111	111756545	chr5	111750697	111755697	EPB41L4A	chr5	111505697	111510697	NA
chr5	111755600	111755601	G	A	bvb4	chr5	111755111	111756545	chr5	111750697	111755697	EPB41L4A	chr5	111535697	111540697	NA
chr5	111755600	111755601	G	A	bvb4	chr5	111755111	111756545	chr5	111750697	111755697	EPB41L4A	chr5	111540697	111545697	NA
chr5	111755600	111755601	G	A	bvb4	chr5	111755111	111756545	chr5	111750697	111755697	EPB41L4A	chr5	111545697	111550697	NA
chr5	111755600	111755601	G	A	bvb4	chr5	111755111	111756545	chr5	111750697	111755697	EPB41L4A	chr5	111550697	111555697	NA
chr5	111755600	111755601	G	A	bvb4	chr5	111755111	111756545	chr5	111750697	111755697	EPB41L4A	chr5	111565697	111570697	NA
chr5	111755600	111755601	G	A	bvb4	chr5	111755111	111756545	chr5	111750697	111755697	EPB41L4A	chr5	111590697	111595697	NA
chr7	43623818	43623819	G	A	bvb35	chr7	43623638	43624237	chr7	43619599	43624599	STK17A	chr7	43679599	43684599	NA
chr7	43623818	43623819	G	A	bvb35	chr7	43623638	43624237	chr7	43619599	43624599	STK17A	chr7	43689599	43694599	NA
chr7	43623818	43623819	G	A	bvb35	chr7	43623638	43624237	chr7	43619599	43624599	STK17A	chr7	43729599	43734599	NA
chr7	43623818	43623819	G	A	bvb35	chr7	43623638	43624237	chr7	43619599	43624599	STK17A	chr7	43734599	43739599	NA
chr7	43623818	43623819	G	A	bvb35	chr7	43623638	43624237	chr7	43619599	43624599	STK17A	chr7	43739599	43744599	NA
chr7	43623818	43623819	G	A	bvb35	chr7	43623638	43624237	chr7	43619599	43624599	STK17A	chr7	43744599	43749599	NA
chr7	43623818	43623819	G	A	bvb35	chr7	43623638	43624237	chr7	43619599	43624599	STK17A	chr7	43749599	43754599	NA
chr7	43623818	43623819	G	A	bvb35	chr7	43623638	43624237	chr7	43619599	43624599	STK17A	chr7	43754599	43759599	NA
chr7	43623818	43623819	G	A	bvb35	chr7	43623638	43624237	chr7	43619599	43624599	STK17A	chr7	43759599	43764599	NA
chr7	43623818	43623819	G	A	bvb35	chr7	43623638	43624237	chr7	43619599	43624599	STK17A	chr7	43874599	43879599	NA
chr7	43623818	43623819	G	A	bvb35	chr7	43623638	43624237	chr7	43619599	43624599	STK17A	chr7	43879599	43884599	NA
chr7	43798424	43798425	C	T	bvb27	chr7	43797958	43798957	chr7	43794599	43799599	BLVRA	chr7	43804599	43809599	NA
chr8	125486557	125486558	C	T	mw20	chr8	125486325	125487689	chr8	125482241	125487241	RNF139,RNF139-AS1	chr8	125997242	126002242	NA
chr8	125486557	125486558	C	T	mw20	chr8	125486325	125487689	chr8	125482241	125487241	RNF139,RNF139-AS2	chr8	126007242	126012242	SQLE
Enhancer
chr12	53926423	53926424	A	G	Family 19	chr12	53925874	53927014	chr12	53923784	53928784	NA	chr12	54068784	54073784	ATP5MC2
chr12	91775381	91775382	C	G	bvb38	chr12	91774666	91776206	chr12	91773777	91778777	NA	chr12	92533776	92538776	LINC01619
chr16	77953142	77953143	T	C	bvb62	chr16	77952632	77953918	chr16	77948897	77953897	NA	chr16	77818897	77823897	VAT1L
chr16	77953142	77953143	T	C	bvb62	chr16	77952632	77953918	chr16	77948897	77953897	NA	chr16	77823897	77828897	VAT1L
chr2	48624790	48624791	A	G	Family 20	chr2	48624392	48626110	chr2	48622139	48627139	NA	chr2	48337139	48342139	NA
chr2	48624790	48624791	A	G	Family 20	chr2	48624392	48626110	chr2	48622139	48627139	NA	chr2	48537139	48542139	FOXN2
chr4	187407598	187407599	G	A	bvb31	chr4	187406287	187408011	chr4	187406154	187411154	NA	chr4	187416154	187421154	NA (F11-AS1)
chr5	87798477	87798478	A	G	bvb25	chr5	87797549	87798691	chr5	87795817	87800817	NA	chr5	87965818	87970818	LINC00461
chr8	26307787	26307788	C	G	bvb27	chr8	26306202	26307795	chr8	26307516	26312516	NA	chr8	26367516	26372516	PNMA2,DPYSL2
chr8	26307787	26307788	C	G	bvb27	chr8	26306202	26307795	chr8	26307516	26312516	NA	chr8	26427516	26432516	DPYSL2
chr8	26307787	26307788	C	G	bvb27	chr8	26306202	26307795	chr8	26307516	26312516	NA	chr8	26432516	26437516	DPYSL2

## Sheet: Table S11c
Table S11c: Enrichment of ID DNMs in developed human brain cell types
	Cell type	Number DNMs overlaping regulatory regions in ID cohort	Number DNMs overlaping regulatory regions in GoNL cohort	Number DNMs overlaping regulatory regions in ID cohort	Number DNMs not overlaping regulatory regions in ID cohort	Odds ratio	P-value	FDR
Enhancers
	Astrocyte	88	305	2911	10715	1.062	0.6179	0.706171
	Microglia	85	221	2914	10799	1.425	0.00731	0.011696
	Neuronal	179	551	2820	10469	1.21	0.03693	0.04924
	Oligodedrocyte	92	350	2907	10670	0.9647	0.8137	0.8137
Promoters
	Astrocyte	41	59	2958	10961	2.57482	1.156e-05	9.248e-05
	Microglia	35	62	2964	10958	2.08696	0.00106	0.00212
	Neuronal	40	69	2959	10951	2.14535	0.000235	0.000626667
	Oligodedrocyte	41	69	2958	10951	2.19971	0.0001488	0.0005952
Note:
Total number of DNMs in ID cohort: 2999
Total number of DNMs in GoNL cohort: 11020

## Sheet: Table S11d
Table 11d: ID DNMs overlapping promoter regions of developed human brain cell types
DNMs						Promoter				Cell types
Chr	Start	End	Ref	Alt	Family ily	Chr	Start	End	Gene	Astrocyte	Microglia	Neuronal	Oligodedrocyte
chr1	31192472	31192473	C	T	mw29	chr1	31190260	31192648	MATN1,MATN1-AS1	1	1	1	1
chr1	31537502	31537503	G	C	mw22	chr1	31536242	31539228	PUM1	1	1	1	1
chr1	43424428	43424429	C	T	bvb10	chr1	43422758	43425871	SLC2A1,SLC2A1-DT	1	1	1	1
chr1	65613261	65613262	C	G	Family 17	chr1	65612689	65615542	AK4	1	0	1	1
chr1	84632268	84632269	G	A	mw20	chr1	84629424	84633512	PRKACB	1	0	1	1
chr1	161087982	161087983	C	G	Family 14	chr1	161086698	161088862	NIT1,PFDN2	1	1	1	1
chr1	175711256	175711257	T	C	mw15	chr1	175708094	175713039	TNR	1	0	1	1
chr1	178062171	178062172	G	C	Family 12	chr1	178061833	178066036	RASAL2,RASAL2-AS1	1	1	1	1
chr1	212783580	212783581	T	A	Family 5	chr1	212780085	212783961	ATF3	1	1	1	1
chr10	64567288	64567289	G	T	Family 3	chr10	64563625	64567501	ADO	1	1	1	1
chr11	125774575	125774576	A	G	bvb23	chr11	125772286	125774953	DDX25,PUS3	1	1	1	1
chr12	49207999	49208000	G	A	mw3	chr12	49207883	49210236	CACNB3	1	1	1	1
chr14	51135721	51135722	C	T	mw51	chr14	51132946	51135788	SAV1	1	1	1	1
chr14	100111510	100111511	C	A	bvb10	chr14	100110744	100112377	HHIPL1	1	1	1	0
chr16	10973488	10973489	A	G	Family 14	chr16	10970979	10974731	CIITA	1	1	0	0
chr16	19078907	19078908	C	T	Family 22	chr16	19078334	19080701	COQ7,COQ7-DT	1	1	1	1
chr16	21832136	21832137	G	T	mw49	chr16	21831348	21832286	RRN3P1	1	1	1	1
chr16	84732918	84732919	T	G	Family 3	chr16	84732793	84735036	USP10	1	1	1	1
chr17	37822701	37822704	AGA	-	bvb42	chr17	37821625	37825151	PNMT,TCAP	0	0	1	1
chr17	44895000	44895001	C	A	Family 8	chr17	44894484	44896965	WNT3	0	0	1	0
chr17	61904540	61904541	T	C	Family 5	chr17	61903436	61906040	FTSJ3,PSMC5	1	1	1	1
chr17	66508425	66508426	G	A	Family 9	chr17	66507298	66511824	PRKAR1A	1	1	1	1
chr18	56806618	56806619	A	C	mw51	chr18	56806375	56808668	SEC11C	1	1	1	1
chr19	54372075	54372076	A	C	Family 17	chr19	54368818	54374307	MYADM,MYADM-AS1	1	1	1	1
chr2	54784900	54784901	C	G	bvb35	chr2	54784690	54787983	SPTBN1	0	1	1	1
chr2	75064102	75064103	T	C	mw20	chr2	75060635	75065566	HK2,HK2-DT	1	1	0	1
chr2	175708492	175708493	T	C	Family 21	chr2	175705760	175712440	CHN1	1	0	1	1
chr3	47323685	47323686	G	A	bvb35	chr3	47322959	47327139	KIF9,KLHL18	1	1	1	1
chr3	53380899	53380900	T	C	Family 14	chr3	53380006	53382420	CACNA1D,DCP1A	1	1	1	1
chr3	122283754	122283755	A	C	bvb31	chr3	122281946	122284247	DTX3L,PARP9	1	1	1	1
chr3	147129959	147129960	C	T	mw12	chr3	147125096	147131359	ZIC1	1	0	0	1
chr5	60242501	60242502	C	T	Family 9	chr5	60239840	60242592	ERCC8,NDUFAF2	1	1	1	1
chr5	109026906	109026907	C	G	bvb41	chr5	109024305	109030426	MAN2A1	1	1	1	1
chr5	111755600	111755601	G	A	bvb4	chr5	111753284	111756540	EPB41L4A,EPB41L4A-DT	1	0	0	1
chr5	112823105	112823106	T	C	mw49	chr5	112823077	112824885	MCC	1	0	1	1
chr5	156569626	156569627	T	C	mw29	chr5	156568802	156571061	HAVCR2,ITK,MED7	1	1	1	1
chr6	36842089	36842090	T	C	bvb41	chr6	36841400	36843408	C6orf89,PPIL1	1	1	1	1
chr7	43623818	43623819	G	A	bvb35	chr7	43621959	43625521	STK17A	1	1	1	1
chr7	43798424	43798425	C	T	bvb27	chr7	43797692	43799528	BLVRA	1	1	1	1
chr7	90032540	90032541	G	C	bvb21	chr7	90032259	90034126	CLDN12	1	1	1	1
chr7	131012631	131012632	G	T	bvb4	chr7	131011708	131014395	MKLN1,MKLN1-AS	1	1	1	1
chr8	74657418	74657419	C	G	mw51	chr8	74657209	74660499	STAU2	1	1	1	1
chr8	125486557	125486558	C	T	mw20	chr8	125485037	125489665	RNF139,RNF139-DT	1	1	1	1
chr9	34178891	34178892	A	TG	mw12	chr9	34178090	34180419	UBAP1	1	1	1	1
