# Supplementary material for: Regulatory de novo mutations underlying intellectual disability
Source: Life Sci Alliance. 2023 Feb 28;6(5):e202201843. doi: 10.26508/lsa.202201843 (PMC9978454; doi:10.26508/lsa.202201843)
Supplement: Supplementary file 12 [file LSA-2022-01843_TableS12.xlsx]

## Sheet: Table_S12a
Table S12a: Effect of ID DNMs located in fetal brain enhancers on transcription factor binding site
Chr	Position	Ref Allele	Alt Allele	Transcription Factor	Strand	TF sequence	Percent motif match with ref allele	percent motif match with alt allele	Position weight for ref allele in PSSM	position weight for alt allele in PSSM	Sample ID
chr1	6065977	C	T	GTF2l	-	ccCacatcc	0.784203	0.960311	0	1	bvb31
chr10	68231495	T	C	TAF1	+	agTcatttta	0.839328	0.966543	0.041667	0.958333	Family 12
chr10	68231495	T	C	NR2E1	+	agaagTcat	0.952158	0.80485	0.95068	0.04932	Family 12
chr11	70469010	G	A	TCF12	+	aggtgcGg	1	0.827679	1	0	mw38
chr12	12393485	A	G	RFX1	-	gggcAacag	0.993707	0.732782	1	0	bvb35
chr12	53926424	A	G	NFATC2	+	aggAaaaaa	0.981991	0.792914	1	0	Family 19
chr12	67271132	G	T	HOXA10	+	atccatGtatgt	0.775212	0.95551	0	1	Family 11
chr12	68818441	C	A	PITX2	-	agtaatCcac	0.977152	0.75548	1	0	Family 12
chr14	103021962	G	C	EGR4	+	ggcggcgggGg	0.978033	0.838215	1	0	bvb10
chr14	104353624	G	A	PBX3	-	cGactgacag	0.966822	0.806999	1	0	bvb10
chr16	893142	C	A	SP1	-	agcccgcCct	0.95	0.675039	1	0	Family 14
chr17	71997244	G	A	FOXO1	+	gataaacGaa	0.794077	0.997417	0	1	bvb4
chr17	71997244	G	A	SOX4	+	agataaacGaagtggta	0.789581	0.958019	0.00202	0.989743	bvb4
chr18	70304426	G	A	NEUROG2	-	cgcatatGtt	0.974024	0.819633	0.993813	0.00232	bvb8
chr19	2545092	C	T	ZNF410	+	gatcatgggaCgcagag	0.827111	0.962939	0.004521	0.983851	mw22
chr2	70986095	G	A	MYBL2	-	tcGacatgga	0.666665	0.977403	0	1	Family 6
chr2	215866999	T	C	NR2E1	-	tTgacttaa	0.972071	0.783674	1	0	mw3
chr22	29765370	T	C	SOX3	+	cctTtgtg	0.993766	0.745355	0.997	0.001	mw38
chr22	37755486	T	C	EBF1	-	cggcccTctatgg	0.679694	0.953873	0	1	Family 21
chr4	6496030	G	A	CTCF	-	cgctGggt	0.83896	0.988981	0	1	Family 11
chr4	21594744	G	T	BPTF	+	gtttGtgtgtgt	0.751362	0.985228	0	0.952381	Family 15
chr4	113889089	A	G	FOS	+	tcctgAttgacc	0.973834	0.750841	0.953788	0.00664257	bvb27
chr4	181604011	G	A	HBP1	-	tttcGttga	0.79991	0.977909	0	1	Family 5
chr5	3092196	T	C	VENTX	-	ctaaTgggt	0.98468	0.800584	0.988554	0	mw22
chr5	111755601	G	A	RAR	-	caGgacatt	0.983373	0.666662	1	0	bvb4
chr5	134668372	C	T	HOXD13	-	atCttacaagg	0.793765	0.968062	0.010633	0.959284	Family 8
chr7	82483740	C	T	CREB1	-	ataCgtca	0.975541	0.829163	0.965517	0	Family 19
chr8	2177122	C	T	FOXN1	+	aatgaCgctgt	0.994701	0.77774	1	0	Family 6
chr8	2411360	T	C	TCF7L1	-	ccTttgagtt	0.951354	0.792794	0.997	0.001	Family 3
chr8	26307788	C	G	FOS	+	gcctCaggcagg	0.724405	0.988504	0	1	bvb27
chr9	137333926	C	T	RARB	-	ctgcCgacctg	0.813043	0.989418	0	1	Family 12
chr9	137722838	T	G	EP300	-	ggtgtcaT	0.989313	0.839429	1	0	Family 4
chr9	139001574	C	G	PLAG1	+	agggggCgcctgg	0.734409	0.981511	0	1	Family 19

## Sheet: Table_S12b
Table S12b: Tissue expression enrichment analysis of TFs of which binding sited were disturbed by DNMs in ID patients
Tissue	P-value	Odds ratio	Genes
MIDBRAIN	0.0218967	2.66159	SOX3;TCF7L1;TCF12;EBF1;FOS;SOX4;NEUROG2;BPTF
NEURONAL EPITHELIUM	0.0218967	2.66159	SOX3;TCF7L1;CREB1;TCF12;NR2E1;SOX4;NEUROG2;BPTF
NEURONAL PROGENITOR CELLS	0.0218967	2.66159	SOX3;TCF7L1;PLAG1;TCF12;PBX3;RARB;MYBL2;SOX4
AMNIOTIC FLUID	0.141971	1.8347	EP300;NFATC2;RARB;NR2E1;PITX2;FOXN1
ENDOMETRIUM (BULK)	0.141971	1.8347	HOXA10;TCF12;EBF1;RARB;HOXD13;FOXO1
KIDNEY (BULK TISSUE)	0.141971	1.8347	HOXA10;PLAG1;RARB;HOXD13;MYBL2;PITX2
BLYMPHOCYTE	0.286288	1.46939	EBF1;NFATC2;MYBL2;FOXN1;FOXO1
CD19+ B CELLS	0.286288	1.46939	EBF1;NFATC2;RARB;MYBL2;FOXO1
MOTOR NEURON	0.286288	1.46939	SOX3;PBX3;EBF1;RARB;NEUROG2
OMENTUM	0.286288	1.46939	EBF1;NFATC2;RARB;FOS;FOXO1
OOCYTE	0.286288	1.46939	EBF1;RARB;MYBL2;NR2E1;PITX2
PLACENTA (BULK)	0.286288	1.46939	SP1;EP300;RARB;FOS;PITX2
PREFRONTAL CORTEX	0.286288	1.46939	NR2E1;FOS;SOX4;NEUROG2;BPTF
SPINAL CORD	0.286288	1.46939	SOX3;PBX3;EBF1;RARB;NEUROG2
SPINAL CORD (BULK)	0.286288	1.46939	SOX3;PBX3;EBF1;RARB;NEUROG2
BREAST (BULK TISSUE)	0.490404	1.13142	TCF7L1;EBF1;RFX1;FOXN1
CHONDROCYTE	0.490404	1.13142	HOXA10;EBF1;NFATC2;RARB
DENTATE GRANULE CELL	0.490404	1.13142	EGR4;RARB;NR2E1;NEUROG2
FETAL BRAIN	0.490404	1.13142	SOX3;MYBL2;NR2E1;NEUROG2
FETAL BRAIN CORTEX	0.490404	1.13142	NR2E1;SOX4;NEUROG2;BPTF
FETAL LUNG	0.490404	1.13142	EBF1;PITX2;FOXN1;NEUROG2
HUMAN EMBRYO	0.490404	1.13142	SOX3;TCF7L1;MYBL2;SOX4
HUMAN ZYGOTE	0.490404	1.13142	EBF1;RARB;NR2E1;PITX2
OVARY (BULK TISSUE)	0.490404	1.13142	RARB;MYBL2;FOXO1;TAF1
PANCREATIC ISLET	0.490404	1.13142	EGR4;PLAG1;FOS;VENTX
SENSORY NEURON	0.490404	1.13142	PBX3;EBF1;RARB;NR2E1
SPLEEN (BULK TISSUE)	0.490404	1.13142	EBF1;NFATC2;RARB;MYBL2
STROMAL CELL	0.490404	1.13142	HOXA10;EBF1;RARB;PITX2
SUBCUTANEOUS ADIPOSE TISSUE	0.490404	1.13142	HOXA10;TCF7L1;EBF1;FOXO1
WHARTONS JELLY	0.490404	1.13142	HOXA10;RARB;HOXD13;PITX2
ADIPOSE (BULK TISSUE)	0.713002	0.817862	HOXA10;EBF1;FOXO1
ASTROCYTE	0.713002	0.817862	SOX3;RARB;NR2E1
BASAL CELL	0.713002	0.817862	RARB;HOXD13;FOXN1
BETA CELL	0.713002	0.817862	EGR4;EP300;FOXO1
BONE MARROW (BULK TISSUE)	0.713002	0.817862	HOXA10;FOS;SOX4
BRAIN (BULK)	0.713002	0.817862	EGR4;RARB;NR2E1
CARDIAC MUSCLE FIBER	0.713002	0.817862	PBX3;RARB;PITX2
CD34+ CELL	0.713002	0.817862	HOXA10;FOS;SOX4
CEREBELLUM	0.713002	0.817862	SOX3;EBF1;RARB
CINGULATE GYRUS	0.713002	0.817862	EGR4;RARB;NR2E1
COLON (BULK TISSUE)	0.713002	0.817862	HOXA10;HOXD13;FOXN1
ERYTHROBLAST	0.713002	0.817862	NFATC2;MYBL2;RFX1
ESOPHAGUS (BULK TISSUE)	0.713002	0.817862	RARB;PITX2;FOXN1
FIBROBLAST	0.713002	0.817862	HOXA10;HOXD13;PITX2
GRANULOSA CELL	0.713002	0.817862	EGR4;FOS;FOXO1
HAIR FOLLICLE	0.713002	0.817862	EBF1;RARB;PITX2
KERATINOCYTE	0.713002	0.817862	HOXA10;PITX2;FOXN1
LIVER (BULK TISSUE)	0.713002	0.817862	TCF7L1;RARB;FOXO1
MAMMARY GLAND	0.713002	0.817862	SOX3;PITX2;FOXN1
MORULA	0.713002	0.817862	MYBL2;NR2E1;PITX2
MYOBLAST	0.713002	0.817862	HOXA10;TCF7L1;PITX2
MYOFIBROBLAST	0.713002	0.817862	HOXA10;HOXD13;MYBL2
OLIGODENDROCYTE	0.713002	0.817862	SOX3;MYBL2;NR2E1
OSTEOBLAST	0.713002	0.817862	EBF1;RARB;PITX2
PERICARDIUM	0.713002	0.817862	EBF1;RARB;PITX2
REGULATORY T CELLS	0.713002	0.817862	NFATC2;FOXO1;ZNF410
RENAL CORTEX	0.713002	0.817862	HOXA10;RARB;FOXN1
RESPIRATORY SMOOTH MUSCLE	0.713002	0.817862	EBF1;RARB;PITX2
SKELETAL MUSCLE (BULK TISSUE)	0.713002	0.817862	HOXA10;RARB;PITX2
SKELETAL MUSCLE SATELLITE CELL	0.713002	0.817862	EBF1;RARB;PITX2
SUPERIOR FRONTAL GYRUS	0.713002	0.817862	EGR4;RARB;NR2E1
THYMUS (BULK TISSUE)	0.713002	0.817862	TCF12;MYBL2;FOXN1
THYROID (BULK TISSUE)	0.713002	0.817862	PBX3;RARB;RFX1
VALVE	0.713002	0.817862	EBF1;RARB;RFX1
VENTRICLE	0.713002	0.817862	PLAG1;EBF1;RARB
ALPHA CELL	0.888702	0.526182	EGR4;FOXO1
ALVEOLAR CELL TYPE II	0.888702	0.526182	NR2E1;FOXN1
ALVEOLAR MACROPHAGE	0.888702	0.526182	EGR4;FOS
BLASTOCYST	0.888702	0.526182	MYBL2;PITX2
BLOOD PBMC	0.888702	0.526182	NFATC2;FOXO1
CD4+ T CELL	0.888702	0.526182	NFATC2;FOXO1
CEREBRAL CORTEX	0.888702	0.526182	SOX3;NR2E1
CORD BLOOD	0.888702	0.526182	EGR4;FOS
DENDRITIC CELL	0.888702	0.526182	NFATC2;FOS
DORSAL STRIATUM	0.888702	0.526182	RARB;NR2E1
FORESKIN FIBROBLAST	0.888702	0.526182	HOXA10;HOXD13
GASTRIC EPITHELIAL CELL	0.888702	0.526182	NFATC2;RARB
HEART (BULK TISSUE)	0.888702	0.526182	EBF1;RARB
HEPATIC STELLATE CELL	0.888702	0.526182	NFATC2;MYBL2
ILEUM (BULK)	0.888702	0.526182	HOXA10;PITX2
KUPFFER CELL	0.888702	0.526182	RARB;PITX2
LUNG (BULK TISSUE)	0.888702	0.526182	RARB;FOXN1
NATURAL KILLER CELLS	0.888702	0.526182	HOXA10;NFATC2
PLASMA CELL	0.888702	0.526182	NFATC2;MYBL2
PODOCYTE	0.888702	0.526182	HOXA10;PITX2
PREADIPOCYTE	0.888702	0.526182	EBF1;HOXD13
RETINA	0.888702	0.526182	RARB;NR2E1
SKIN (BULK TISSUE)	0.888702	0.526182	PITX2;FOXN1
SMALL INTESTINE (BULK TISSUE)	0.888702	0.526182	RARB;PITX2
SPERM	0.888702	0.526182	RFX1;FOXN1
TESTIS (BULK TISSUE)	0.888702	0.526182	SOX3;EGR4
VASCULAR SMOOTH MUSCLE	0.888702	0.526182	EGR4;RARB
ADRENAL GLAND	0.978033	0.254197	RARB
ATRIUM	0.978033	0.254197	RARB
BLOOD DENDRITIC CELLS	0.978033	0.254197	FOS
GASTRIC TISSUE (BULK)	0.978033	0.254197	RARB
INTESTINAL EPITHELIAL CELL	0.978033	0.254197	PITX2
LUNG EPITHELIAL CELL	0.978033	0.254197	MYBL2
MACROPHAGE	0.978033	0.254197	EGR4
MELANOCYTE	0.978033	0.254197	RARB
NEUTROPHIL	0.978033	0.254197	RFX1
PERIPHERAL BLOOD	0.978033	0.254197	NFATC2
PLASMACYTOID DENDRITIC CELL	0.978033	0.254197	MYBL2
TLYMPHOCYTE	0.978033	0.254197	NFATC2
TRACHEA (BULK TISSUE)	0.978033	0.254197	RARB
Note: Tissue expression enrichment analysis was performed using Enricher (http://amp.pharm.mssm.edu/Enrichr/)
