# Supplementary material for: Regulatory de novo mutations underlying intellectual disability
Source: Life Sci Alliance. 2023 Feb 28;6(5):e202201843. doi: 10.26508/lsa.202201843 (PMC9978454; doi:10.26508/lsa.202201843)
Supplement: Supplementary file 13 [file LSA-2022-01843_TableS13.xlsx]

## Sheet: Table_S13
Table S13: List of DNMs tested using dual luciferase reporter assay
Family	Chr	Position	Ref allele	Alt allele	Target Genes	Transcription Factor (effect)	Validated by Luciferase	Luciferase Activity	TF (activator/repressor)
Family 3	chr8	2411360	T	C	CSMD1	TCF7L1 (Loss)	Yes	Gain	Transcriptional repressor
Family 4	chr9	137722838	T	G	OLFM1	EP300 (Loss)	Yes	Loss	Histone acetyltransferase activity
Family 5	chr4	181604011	G	A	VEGFC	HBP1 (Gain)	Yes	Gain	Activator or repressor
Family 6	chr8	2177122	C	T	CSMD1	FOXN1 (Loss)	Yes	Loss	Negative regulation
Family 8	chr5	134668372	C	T	PITX1	HOXD13 (Gain)	Yes	Loss
Family 11	chr4	6496030	G	A	PPP2R2C, NSG1, STX18, CRMP1	CTCF (Gain), GLI3 (Loss)	No	NA	NA
Family 12	chr9	137333926	C	T	OLFM1, WDR5, BRD3, RXRA, PPP1R26	MAFB (Gain)	Yes	Loss	Activator or repressor
Family 14	chr16	893142	C	A	SOX8	SP1 (Loss)	Yes	Loss	Activator
Family 15	chr4	152685744	A	G	FBXW7	BPTF (Gain)	Yes	Gain	Activator
Family 19	chr7	82483740	C	T	PCLO	CREB1 (Loss)	Yes	Loss	Activator
Family 21	chr22	37755486	T	C	ELFN2	ZNF423 (Gain)	No	NA	NA
