# Supplementary material for: Regulatory de novo mutations underlying intellectual disability
Source: Life Sci Alliance. 2023 Feb 28;6(5):e202201843. doi: 10.26508/lsa.202201843 (PMC9978454; doi:10.26508/lsa.202201843)
Supplement: Supplementary file 14 [file LSA-2022-01843_TableS14.xlsx]

## Sheet: Table_S14
Table S14: List of primers used to amplify genomic DNA and for site directed mutagenesis for dual luciferase reporter assay
Family	Chr	Position	Ref allele	Alt allele	Target Genes	Primers used to amplify genomic fragment		Primers used for mutagenesis
						Forward	Reverse	Forward	Reverse
Family 3	chr8	2411360	T	C	CSMD1	AACTCTCGAGAGCCTGTGAAGAAGATGCCTG	GCAAAAGCTTTGTAAGAAATGCTCCACACGG	GAAGTATAATCCCTTGAGTTGTCAGTCT	AAGTGAGGCAAAAGAGTAGGAAAG
Family 4	chr9	137722838	T	G	OLFM1	ctggcctaactggccggtacACGAGTCACGTTTTCACTTTTG	cattatataccctctagtgtctaTTCAAACCAACAACAATGAGG	CCGGGTGTCAgTTATGGCCCA	AACCCGTCTTGTGTTCTGGAAC
Family 5	chr4	181604011	G	A	VEGFC	ctggcctaactggccggtacCCATTATAATATACACACATGCAATTTTTC	cattatataccctctagtgtctaTGGCCAAAAGGAGAAAGATTTG	TTTCCCTTTCaTTGACAATATGG	AAGCTGACTTTGATTTGG
Family 6	chr8	2177122	C	T	CSMD1	ctggcctaactggccggtacTGCGTTCCAGCCTCTGTG	cattatataccctctagtgtctaGGGATGGATTTTTCACAGGC	ATGTGAATGAtGCTGTCCCGAACC	GTCTGGTGCCCTGTGGGG
Family 8	chr5	134668372	C	T	PITX1	ctggcctaactggccggtacGCAGTTGCACCAATTTTTTAAAAG	cattatataccctctagtgtctaGCTGAAAAGTGACAACCAG	TTTGTGCAATtTTACAAGGAGAG	AGAATAAATTGCATTTATCGC
Family 11	chr4	6496030	G	A	PPP2R2C, NSG1, STX18, CRMP1	AACTCTCGAGCGTACCTGGGTTTGCACATTTT	GCAAAAGCTTGCTTCGGTGTTACATTCAGCTC	CTGGTCCGCTAGGTGGGTTAATATG	GTTGACGGCGATTTGGGG
Family 12	chr9	137333926	C	T	OLFM1, WDR5, BRD3, RXRA, PPP1R26	ctggcctaactggccggtacGGCGGCTGTGCGGCTGTG	cattatataccctctagtgtctaAGAACTCCGAGGGCTCACTCTCAC	AGCCCTCTGCtGACCTGGCTT	GTGCCGACACAGAGGAAGC
Family 14	chr16	893142	C	A	SOX8	ctggcctaactggccggtaccGCAGCTGTGCGGCACACA	cattatataccctctagtgtctaagcttTTGCTCCTGTCGAGGGGC	TGGAGCCCGCaCTTTAAGGGA	GGCTCTCCATCAGGTGGC
Family 15	chr4	152685744	A	G	FBXW7	ctggcctaactggccggtacCAACAAAATGCCCCTTGTAG	cattatataccctctagtgtctaAAGGACATTGAACAGGGTG	TAACTAGAAGgGCTCCTGTTTTTG	CAACATAAATGATGCTATTAATTTC
Family 19	chr7	82483740	C	T	PCLO	AACTCTCGAGCTGAGTTTCTTTTCTCTCGGCA	GCAAAAGCTTATTCTTGTCAACAGTCCTGCCC	ACATGTGATATGTCATAATCTTATC	TTTTTAAGTGTATGATGGAGTAAAATTTTG
Family 21	chr22	37755486	T	C	ELFN2	ctggcctaactggccggtacGAGATGGAGACCTGGATTAAGGC	cattatataccctctagtgtctaAGGCTCCAAGTCTGGGGC	CTCTCGGCCCcCTATGGGGTC	CCAGGAAGGAGAGAGCCAG
