# Supplementary material for: Regulatory de novo mutations underlying intellectual disability
Source: Life Sci Alliance. 2023 Feb 28;6(5):e202201843. doi: 10.26508/lsa.202201843 (PMC9978454; doi:10.26508/lsa.202201843)
Supplement: Supplementary file 15 [file LSA-2022-01843_TableS15.xlsx]

## Sheet: Table_S15
Table S15: SOX8 enhancer sequencing primers
ID	Primers
SOX8enSeq FP	CCCTGAGCTGTGTCCTGTG
SOX8enSeq RP	GTTTGTCCTCAGGGAAGGTG
