# Supplementary material for: Regulatory de novo mutations underlying intellectual disability
Source: Life Sci Alliance. 2023 Feb 28;6(5):e202201843. doi: 10.26508/lsa.202201843 (PMC9978454; doi:10.26508/lsa.202201843)
Supplement: Supplementary file 16 [file LSA-2022-01843_TableS16.xlsx]

## Sheet: Table_S16
Table S16: List of primers used to quantify gene expression by qPCR and for ChIP-qPCR
Gene	Primer ID	Primer Sequence
SOX8	hSOX8 RT FP	ACA ACG CCG AGC TCA GCA AGA C
	hSOX8 RT RP	TCC TTC TTG TGC TGC ACG CGA A
SOX9	hSOX9 RT FP	CTGAGCAGCGACGTCATCTC
	hSOX9 RT RP	GTTGGGCGGCAGGTACTG
SOX8 enhancer	hSSOX8en ChIP fp	GATGATGCCGCGTATCTTTT
	hSSOX8en ChIP rp	AAGCGCCTTGTTCCCTTAAA
HOXA9 promoter	hHOXA9p For chip	AGGAGTCGCTGCTTTCTGTT
	hHOXA9p rev chip	ATTAGAACGGGGAGGGGTAA
