# Supplementary material for: Regulatory de novo mutations underlying intellectual disability
Source: Life Sci Alliance. 2023 Feb 28;6(5):e202201843. doi: 10.26508/lsa.202201843 (PMC9978454; doi:10.26508/lsa.202201843)
Supplement: Supplementary file 17 [file LSA-2022-01843_TableS17.xlsx]

## Sheet: Table_S17
Table S17: List of guideRNA used for CRISPRi experiments
guideRNA name	Oligo used to clone gRNA	gRNA seed sequence
Sox8gRNA1	ggagaaCCACCTTGTTGGGCCCGCCCTTTAAGGGAACAGTTTAAGAGCTATGCTGGAAACAGCA	GCCCGCCCTTTAAGGGAACA
Sox8gRNA2	ggagaaCCACCTTGTTGGCTGTGAGTGTGGACATCGTGGTTTAAGAGCTATGCTGGAAACAGCA	CTGTGAGTGTGGACATCGTG
